# Supplementary material for: Evolution and connectivity in the world-wide migration system of the mallard: Inferences from mitochondrial DNA
Source: BMC Genet. 2011 Nov 17;12:99. doi: 10.1186/1471-2156-12-99 (PMC3258206; doi:10.1186/1471-2156-12-99)
Supplement: Additional file 1 — MS Excel sheet giving information which samples had which haplotype. [file 1471-2156-12-99-S1.XLS]

## Sheet: details
Hapltype name*	Sample ID		* = with count of samples displaying this hapltype in brackets, when > 1
Hap 02 (3)	ATHO003
	ATHO015
	ATHO021
Hap 03	ATHO007
Hap 05 (4)	ATHO014
	ATHO018
	GBAB007
	GBAB010
Hap 06	ATHO016
Hap 08	ATHO020
Hap 09	ATHO022
Hap 10	ATHO023
Hap 11	CACO002
Hap 13	CAJC002
Hap 14 (3)	CALM002
	GBAB005
	GBAB009
Hap 16 (2)	CALM004
	CARM004
Hap 17	CALM005
Hap 18	CALM006
Hap 20	CALM009
Hap 22	CARM003
Hap 23	CARM005
Hap 24	CARM007
Hap 25 (3)	CARM008
	CARM009
	CARM013
Hap 26	CARM010
Hap 27	CARM011
Hap 28	CARM012
Hap 29	CARM014
Hap 30	CARM015
Hap 31	CARM018
Hap 32	CARM019
Hap 34	CASL001
Hap 35	CASL002
Hap 36	CASL003
Hap 37 (4)	DEWU001
	DEWU003
	DEWU009
	DEWU021
Hap 38 (5)	DEWU004
	DEWU015
	DEWU017
	DEWU018
	DEWU020
Hap 39	DEWU005
Hap 40	DEWU007
Hap 41 (3)	DEWU010
	DEWU011
	DEWU012
Hap 42	DEWU023
Hap 46 (2)	EETA003
	EETA009
Hap 47	EETA005
Hap 48 (7)	EETA008
	EETA014
	EETA015
	EETA016
	EETA017
	EETA018
	GBAB020
	EETA010
Hap 49 (2)	EETA011
	EETA012
Hap 50	EETA019
Hap 51	GBAB004
Hap 53	GBAB008
Hap 54	GBAB013
Hap 55	GBAB017
Hap 56 (15)	NOBE001
	NOBE002
	NOBE003
	NOBE004
	NOBE006
	NOBE008
	NOBE009
	NOBE010
	NOBE011
	NOBE012
	NOBE013
	NOBE014
	NOBE019
	NOBE020
	NOBE022
Hap 57 (20)	GLNU001
	GLNU002
	GLNU003
	GLNU004
	GLNU005
	GLNU006
	GLNU007
	GLNU008
	GLNU009
	GLNU010
	GLNU011
	GLNU012
	GLNU013
	GLNU014
	GLNU015
	GLNU016
	GLNU017
	GLNU018
	GLNU019
	GLNU022
Hap 58	GLNU021
Hap 59 (3)	NLFR012
	NLFR019
	NLFR018
Hap 61	NOBE007
Hap 62	NOBE015
Hap 63 (2)	NOBE023
	NOBE018
Hap 64	RUOM002
Hap 65 (4)	RUOM003
	RUOM005
	RUOM006
	RUOM007
Hap 66	RUPR001
Hap A01	RUPR002
Hap A02	ATHO017
Hap A03 (7)	EETA006
	EETA013
	RUPR003
	RUKR002
	RUKR008
	RUAS003
	RUPR006
Hap A04 (2)	RUPR007
	RUPR008
Hap A05	RUPR009
Hap A06	ATHO008
Hap A07 (71)	ATHO009
	ATHO012
	ATHO013
	ATHO019
	CACO003
	CACO004
	CALM007
	CALM010
	CARM002
	CARM017
	DEWU002
	DEWU006
	DEWU008
	DEWU013
	DEWU014
	DEWU016
	DEWU019
	DEWU022
	EETA020
	GBAB001
	GBAB002
	GBAB003
	GBAB006
	GBAB011
	GBAB012
	GBAB014
	GBAB015
	GBAB016
	GBAB018
	GBAB019
	GBAB021
	GLNU020
	NLFR001
	NLFR002
	NLFR004
	NLFR005
	NLFR006
	NLFR007
	NLFR008
	NLFR009
	NLFR010
	NLFR011
	NLFR014
	NLFR015
	NLFR016
	NLFR017
	NLFR020
	NLFR021
	NLFR022
	NLFR023
	NLFR024
	NOBE005
	NOBE017
	RUOM004
	RUPR010
	RUPR011
	RUPR012
	RUPR013
	RUPR014
	RUPR015
	RUPR016
	RUPR017
	RUKR006
	RUKR007
	RUAS001
	USAI004
	USKI001
	USKI004
	USFI002
	USFI014
Hap A08 (2)	RUPR018
	RUKR001
Hap A09	RUPR019
Hap A10 (3)	ATHO001
	ATHO005
	RUPR020
Hap A11	RUPR021
Hap A12 (3)	RUPR022
	RUPR023
	RUPR024
Hap A13	RUPR025
Hap A14 (2)	RUPR026
	RUPR027
Hap A15	RUPR028
Hap A16	RUPR029
Hap A17 (7)	DEWU024
	EETA022
	NOBE021
	RUPR030
	RUPR031
	RUPR032
	RUKK001
Hap A18 (2)	RUPR034
	RUKR005
Hap A19	RUPR035
Hap A20 (2)	RUPR036
	RUPR037
Hap A21 (2)	RUPR038
	RUPR039
Hap A22 (2)	RUPR040
	RUPR041
Hap A23	RUPR042
Hap A24 (3)	EETA021
	RUPR043
	RUPR044
Hap A25 (3)	EETA002
	RUPR045
	RUKK003
Hap A26	RUPR046
Hap A27	RUPR047
Hap A28 (3)	NLFR013
	RUPR048
	RUPR049
Hap A29 (2)	RUPR050
	USAI005
Hap A30	RUPR051
Hap A31	RUPR052
Hap A32 (2)	RUPR053
	RUKK002
Hap A33	RUPR054
Hap A34	RUPR055
Hap A35	RUPR056
Hap A36 (2)	RUPR057
	RUPR058
Hap A37 (2)	CALM008
	RUPR059
Hap A38	RUPR060
Hap A39	RUPR061
Hap A40	RUPR062
Hap A41	RUPR063
Hap A42 (4)	EETA001
	EETA004
	EETA007
	RUPR065
Hap A43	RUPR066
Hap A44	RUPR067
Hap A45	RUPR068
Hap A46	RUPR069
Hap A47	RUPR070
Hap A48	RUPR071
Hap A52 (2)	USAD002
	USIZ004
Hap A60	RUPR072
Hap A61	RUPR073
Hap A62	RUPR074
Hap A63 (2)	RUPR075
	RUPR076
Hap A64	RUPR077
Hap A65	RUPR078
Hap A66	RUPR079
Hap A67	RUPR080
Hap A68	RUPR081
Hap A69	RUPR082
Hap A73 (3)	USSI002
	USSI005
	USSI006
Hap A74	USSI003
Hap A75 (7)	USAI001
	USAI002
	USAI003
	USAI006
	USAI007
	USAI008
	USSI001
Hap A76	RUMA001
Hap A77	USSI004
Hap A78	RUKK004
Hap A79	KZAO003
Hap A80 (2)	RUKR003
	KZAO001
Hap A81	RUKR009
Hap A82	MNDA001
Hap A83	RUKR010
Hap A84	RUKR004
Hap A85	RUAS002
Hap A86	KZAO002
Hap A87	USIZ006
Hap B21	USFI007
Hap B35b (2)	CAJC001
	USFI008
Hap B41	USFI012
Hap B51	USAD001
Hap B52	USYD001
Hap B53	USFI001
Hap B54 (4)	CARM001
	CARM006
	CARM016
	USFI013
Hap B55	USFI004
Hap B56	USFI006
Hap B57	USFI011
Hap B58	USFI009
Hap B59	USFI005
Hap B60	USFI010
Hap B61	USYR001
Hap B62 (3)	USIZ001
	USIZ002
	USIZ003
Hap B63	USIZ005
Hap B64	USKI002
Hap B65 (2)	CARM020
	USPI001
Hap B66	USKI003
Hap B67	USJU001
Hap B68	USKB001
Hap B69	USSF001
Hap B70	USKB002
Hap B71	USSI007
Hap OWM-D (2)	CALM003
	USFI003
Hap SB6	RUPR033
Hap SB7 (2)	RUPR004
	RUPR005
Hap SB9	RUPR064
