# Supplementary material for: Evolution and connectivity in the world-wide migration system of the mallard: Inferences from mitochondrial DNA
Source: BMC Genet. 2011 Nov 17;12:99. doi: 10.1186/1471-2156-12-99 (PMC3258206; doi:10.1186/1471-2156-12-99)
Supplement: Additional file 2 — MS Excel sheet with all details for each mallard samples and sequenced for this study. Details given include internal sampling ID, sampling date, sampling country, names of sample collectors, name of sampling location, decimal latitude and longitude coordinates and determined sex of the sampled mallard. [file 1471-2156-12-99-S2.XLS]

## Sheet: overview
ID	Date	Country	Name of Collector	location	location lat	location long	sex
ATHO001	08112008	Austria	Ernst Niedermayer, Hans Jörg Damm	Hohenau an der March	48.607	16.905	f
ATHO003	08112008	Austria	Ernst Niedermayer, Hans Jörg Damm	Hohenau an der March	48.607	16.905	f
ATHO005	08112008	Austria	Ernst Niedermayer, Hans Jörg Damm	Hohenau an der March	48.607	16.905	f
ATHO007	08112008	Austria	Ernst Niedermayer, Hans Jörg Damm	Hohenau an der March	48.607	16.905	f
ATHO008	08112008	Austria	Ernst Niedermayer, Hans Jörg Damm	Hohenau an der March	48.607	16.905	f
ATHO009	08112008	Austria	Ernst Niedermayer, Hans Jörg Damm	Hohenau an der March	48.607	16.905	m
ATHO012	20112008	Austria	Ernst Niedermayer, Hans Jörg Damm	Hohenau an der March	48.607	16.905	f
ATHO013	20112008	Austria	Ernst Niedermayer, Hans Jörg Damm	Hohenau an der March	48.607	16.905	f
ATHO014	20112008	Austria	Ernst Niedermayer, Hans Jörg Damm	Hohenau an der March	48.607	16.905	f
ATHO015	20112008	Austria	Ernst Niedermayer, Hans Jörg Damm	Hohenau an der March	48.607	16.905	f
ATHO016	20112008	Austria	Ernst Niedermayer, Hans Jörg Damm	Hohenau an der March	48.607	16.905	f
ATHO017	20112008	Austria	Ernst Niedermayer, Hans Jörg Damm	Hohenau an der March	48.607	16.905	m
ATHO018	20112008	Austria	Ernst Niedermayer, Hans Jörg Damm	Hohenau an der March	48.607	16.905	m
ATHO019	20112008	Austria	Ernst Niedermayer, Hans Jörg Damm	Hohenau an der March	48.607	16.905	f
ATHO020	20112008	Austria	Ernst Niedermayer, Hans Jörg Damm	Hohenau an der March	48.607	16.905	f
ATHO021	20112008	Austria	Ernst Niedermayer, Hans Jörg Damm	Hohenau an der March	48.607	16.905	f
ATHO022	20112008	Austria	Ernst Niedermayer, Hans Jörg Damm	Hohenau an der March	48.607	16.905	m
ATHO023	20112008	Austria	Ernst Niedermayer, Hans Jörg Damm	Hohenau an der March	48.607	16.905	f
DEWU001	25092008	Germany	Severin Wejbora	BJV - Lehr- und Forschungsrevier Wunsiedel	50.036	11.972	m
DEWU002	25092008	Germany	Severin Wejbora	BJV - Lehr- und Forschungsrevier Wunsiedel	50.036	11.972	m
DEWU003	25092008	Germany	Severin Wejbora	BJV - Lehr- und Forschungsrevier Wunsiedel	50.036	11.972	m
DEWU004	25092008	Germany	Severin Wejbora	BJV - Lehr- und Forschungsrevier Wunsiedel	50.036	11.972	f
DEWU005	25092008	Germany	Severin Wejbora	BJV - Lehr- und Forschungsrevier Wunsiedel	50.036	11.972	f
DEWU006	25092008	Germany	Severin Wejbora	BJV - Lehr- und Forschungsrevier Wunsiedel	50.036	11.972	m
DEWU007	25092008	Germany	Severin Wejbora	BJV - Lehr- und Forschungsrevier Wunsiedel	50.036	11.972	m
DEWU008	25092008	Germany	Severin Wejbora	BJV - Lehr- und Forschungsrevier Wunsiedel	50.036	11.972	f
DEWU009	25092008	Germany	Severin Wejbora	BJV - Lehr- und Forschungsrevier Wunsiedel	50.036	11.972	f
DEWU010	25092008	Germany	Severin Wejbora	BJV - Lehr- und Forschungsrevier Wunsiedel	50.036	11.972	f
DEWU011	25092008	Germany	Severin Wejbora	BJV - Lehr- und Forschungsrevier Wunsiedel	50.036	11.972	m
DEWU012	25092008	Germany	Severin Wejbora	BJV - Lehr- und Forschungsrevier Wunsiedel	50.036	11.972	m
DEWU013	25092008	Germany	Severin Wejbora	BJV - Lehr- und Forschungsrevier Wunsiedel	50.036	11.972	f
DEWU014	25092008	Germany	Severin Wejbora	BJV - Lehr- und Forschungsrevier Wunsiedel	50.036	11.972	f
DEWU015	25092008	Germany	Severin Wejbora	BJV - Lehr- und Forschungsrevier Wunsiedel	50.036	11.972	m
DEWU016	25092008	Germany	Severin Wejbora	BJV - Lehr- und Forschungsrevier Wunsiedel	50.036	11.972	f
DEWU017	29102008	Germany	Severin Wejbora	BJV - Lehr- und Forschungsrevier Wunsiedel	50.036	11.972	m
DEWU018	29102008	Germany	Severin Wejbora	BJV - Lehr- und Forschungsrevier Wunsiedel	50.036	11.972	m
DEWU019	29102008	Germany	Severin Wejbora	BJV - Lehr- und Forschungsrevier Wunsiedel	50.036	11.972	-
DEWU020	29102008	Germany	Severin Wejbora	BJV - Lehr- und Forschungsrevier Wunsiedel	50.036	11.972	m
DEWU021	29102008	Germany	Severin Wejbora	BJV - Lehr- und Forschungsrevier Wunsiedel	50.036	11.972	m
DEWU022	29102008	Germany	Severin Wejbora	BJV - Lehr- und Forschungsrevier Wunsiedel	50.036	11.972	m
DEWU023	29102008	Germany	Severin Wejbora	BJV - Lehr- und Forschungsrevier Wunsiedel	50.036	11.972	m
DEWU024	29102008	Germany	Severin Wejbora	BJV - Lehr- und Forschungsrevier Wunsiedel	50.036	11.972	m
EETA001	20082008	Estonia	Urmas Voro	Tartu - Vonnu	58.286	27.055	f
EETA002	20082008	Estonia	Urmas Voro	Tartu - Vonnu	58.286	27.055	f
EETA003	20082008	Estonia	Urmas Voro	Tartu - Peispiääre	58.527	27.194	f
EETA004	20082008	Estonia	Urmas Voro	Tartu - Kastre	58.372	27.07	f
EETA005	20082008	Estonia	Urmas Voro	Tartu - Kastre	58.372	27.07	f
EETA006	20082008	Estonia	Urmas Voro	Tartu - Kastre	58.372	27.07	f
EETA007	20082008	Estonia	Urmas Voro	Tartu - Kastre	58.372	27.07	f
EETA008	20082008	Estonia	Urmas Voro	Tartu - Kastre	58.372	27.07	f
EETA009	20082008	Estonia	Urmas Voro	Tartu - Vonnu	58.286	27.055	f
EETA010	20082008	Estonia	Urmas Voro	Tartu - Vonnu	58.286	27.055	f
EETA011	20082008	Estonia	Urmas Voro	Tartu - Järvselja	58.269	27.314	f
EETA012	20082008	Estonia	Urmas Voro	Tartu - Järvselja	58.269	27.314	f
EETA013	20082008	Estonia	Urmas Voro	Tartu - Järvselja	58.269	27.314	f
EETA014	20082008	Estonia	Urmas Voro	Tartu - Järvselja	58.269	27.314	m
EETA015	20082008	Estonia	Urmas Voro	Tartu - Järvselja	58.269	27.314	f
EETA016	20082008	Estonia	Urmas Voro	Tartu - Järvselja	58.269	27.314	f
EETA017	20082008	Estonia	Urmas Voro	Tartu - Peispiääre	58.527	27.194	f
EETA018	20082008	Estonia	Urmas Voro	Tartu - Peispiääre	58.527	27.194	f
EETA019	20082008	Estonia	Urmas Voro	Tartu - Peispiääre	58.527	27.194	f
EETA020	15102008	Estonia	Urmas Voro	Tartu - Vonnu	58.286	27.055	m
EETA021	15102008	Estonia	Urmas Voro	Tartu - Vonnu	58.286	27.055	f
EETA022	07102008	Estonia	Urmas Voro	Tartu - Vonnu	58.286	27.055	m
GBAB001	26112008	Great Britain	Anne Zeddeman, Andy Richardson	Aberdeenshire	57.433	-2.393	f
GBAB002	26112008	Great Britain	Anne Zeddeman, Andy Richardson	Aberdeenshire	57.433	-2.393	f
GBAB003	26112008	Great Britain	Anne Zeddeman, Andy Richardson	Aberdeenshire	57.433	-2.393	m
GBAB004	26112008	Great Britain	Anne Zeddeman, Andy Richardson	Aberdeenshire	57.433	-2.393	f
GBAB005	26112008	Great Britain	Anne Zeddeman, Andy Richardson	Aberdeenshire	57.433	-2.393	m
GBAB006	26112008	Great Britain	Anne Zeddeman, Andy Richardson	Aberdeenshire	57.433	-2.393	f
GBAB007	26112008	Great Britain	Anne Zeddeman, Andy Richardson	Aberdeenshire	57.433	-2.393	m
GBAB008	26112008	Great Britain	Anne Zeddeman, Andy Richardson	Aberdeenshire	57.433	-2.393	f
GBAB009	26112008	Great Britain	Anne Zeddeman, Andy Richardson	Aberdeenshire	57.433	-2.393	m
GBAB010	26112008	Great Britain	Anne Zeddeman, Andy Richardson	Aberdeenshire	57.433	-2.393	m
GBAB011	26112008	Great Britain	Anne Zeddeman, Andy Richardson	Aberdeenshire	57.433	-2.393	m
GBAB012	26112008	Great Britain	Anne Zeddeman, Andy Richardson	Aberdeenshire	57.433	-2.393	m
GBAB013	27112008	Great Britain	Anne Zeddeman, Andy Richardson	Aberdeenshire	57.433	-2.393	m
GBAB014	27112008	Great Britain	Anne Zeddeman, Andy Richardson	Aberdeenshire	57.433	-2.393	f
GBAB015	27112008	Great Britain	Anne Zeddeman, Andy Richardson	Aberdeenshire	57.433	-2.393	f
GBAB016	27112008	Great Britain	Anne Zeddeman, Andy Richardson	Aberdeenshire	57.433	-2.393	m
GBAB017	27112008	Great Britain	Anne Zeddeman, Andy Richardson	Aberdeenshire	57.433	-2.393	m
GBAB018	27112008	Great Britain	Anne Zeddeman, Andy Richardson	Aberdeenshire	57.433	-2.393	m
GBAB019	27112008	Great Britain	Anne Zeddeman, Andy Richardson	Aberdeenshire	57.433	-2.393	m
GBAB020	27112008	Great Britain	Anne Zeddeman, Andy Richardson	Aberdeenshire	57.433	-2.393	m
GBAB021	27112008	Great Britain	Anne Zeddeman, Andy Richardson	Aberdeenshire	57.433	-2.393	m
NLFR001	22102008	The Netherlands	Herman Postma, Jan Bokdam	Friesland, Jachtveld Abbega	53.035	5.574	m
NLFR002	22102008	The Netherlands	Herman Postma, Jan Bokdam	Friesland, Jachtveld Abbege	53.035	5.574	m
NLFR004	22102008	The Netherlands	Herman Postma, Jan Bokdam	Friesland, Jachtveld Abbege	53.035	5.574	f
NLFR005	22102008	The Netherlands	Herman Postma, Jan Bokdam	Friesland, Jachtveld Abbege	53.035	5.574	f
NLFR006	22102008	The Netherlands	Herman Postma, Jan Bokdam	Friesland, Jachtveld Abbege	53.035	5.574	m
NLFR007	22102008	The Netherlands	Herman Postma, Jan Bokdam	Friesland, Jachtveld Abbege	53.035	5.574	m
NLFR008	22102008	The Netherlands	Herman Postma, Jan Bokdam	Friesland, Jachtveld Abbege	53.035	5.574	f
NLFR009	22102008	The Netherlands	Herman Postma, Jan Bokdam	Friesland, Jachtveld Abbege	53.035	5.574	f
NLFR010	22102008	The Netherlands	Herman Postma, Jan Bokdam	Friesland, Jachtveld Abbege	53.035	5.574	m
NLFR011	22102008	The Netherlands	Herman Postma, Jan Bokdam	Friesland, Jachtveld Abbege	53.035	5.574	m
NLFR012	22102008	The Netherlands	Herman Postma, Jan Bokdam	Friesland, Jachtveld Abbege	53.035	5.574	f
NLFR013	22102008	The Netherlands	Herman Postma, Jan Bokdam	Friesland, Jachtveld Abbege	53.035	5.574	m
NLFR014	22102008	The Netherlands	Herman Postma, Jan Bokdam	Friesland, Jachtveld Abbege	53.035	5.574	m
NLFR015	22102008	The Netherlands	Herman Postma, Jan Bokdam	Friesland, Jachtveld Abbege	53.035	5.574	m
NLFR016	22102008	The Netherlands	Herman Postma, Jan Bokdam	Friesland, Jachtveld Abbege	53.035	5.574	f
NLFR017	22102008	The Netherlands	Herman Postma, Jan Bokdam	Friesland, Jachtveld Abbege	53.035	5.574	f
NLFR018	22102008	The Netherlands	Herman Postma, Jan Bokdam	Friesland, Jachtveld Abbege	53.035	5.574	f
NLFR019	01112008	The Netherlands	Herman Postma, Jan Bokdam	Friesland, Jachtveld Abbege	53.035	5.574	m
NLFR020	01112008	The Netherlands	Herman Postma, Jan Bokdam	Friesland, Jachtveld Abbege	53.035	5.574	f
NLFR021	01112008	The Netherlands	Herman Postma, Jan Bokdam	Friesland, Jachtveld Abbege	53.035	5.574	f
NLFR022	08112008	The Netherlands	Herman Postma, Jan Bokdam	Friesland, Jachtveld Abbege	53.035	5.574	m
NLFR023	18112008	The Netherlands	Herman Postma, Jan Bokdam	Friesland, Jachtveld Abbege	53.035	5.574	f
NLFR024	18112008	The Netherlands	Herman Postma, Jan Bokdam	Friesland, Jachtveld Abbege	53.035	5.574	f
NOBE001	22122008	Norway	Alf Tore Mjoes	Tveitevannat, Bergen	60.3572	5.35722	f
NOBE002	22122008	Norway	Alf Tore Mjoes	Tveitevannat, Bergen	60.3572	5.35722	m
NOBE003	22122008	Norway	Alf Tore Mjoes	Tveitevannat, Bergen	60.3572	5.35722	m
NOBE005	22122008	Norway	Alf Tore Mjoes	Tveitevannat, Bergen	60.3572	5.35722	f
NOBE006	23122008	Norway	Alf Tore Mjoes	Tveitevannat, Bergen	60.3572	5.35722	f
NOBE007	23122008	Norway	Alf Tore Mjoes	Tveitevannat, Bergen	60.3572	5.35722	f
NOBE008	23122008	Norway	Alf Tore Mjoes	Tveitevannat, Bergen	60.3572	5.35722	f
NOBE009	23122008	Norway	Alf Tore Mjoes	Tveitevannat, Bergen	60.3572	5.35722	m
NOBE010	23122008	Norway	Alf Tore Mjoes	Tveitevannat, Bergen	60.3572	5.35722	f
NOBE011	23122008	Norway	Alf Tore Mjoes	Tveitevannat, Bergen	60.3572	5.35722	m
NOBE012	23122008	Norway	Alf Tore Mjoes	Tveitevannat, Bergen	60.3572	5.35722	m
NOBE013	23122008	Norway	Alf Tore Mjoes	Tveitevannat, Bergen	60.3572	5.35722	m
NOBE014	23122008	Norway	Alf Tore Mjoes	Tveitevannat, Bergen	60.3572	5.35722	f
NOBE015	24122008	Norway	Alf Tore Mjoes	Tveitevannat, Bergen	60.3572	5.35722	f
NOBE016	25122008	Norway	Alf Tore Mjoes	Tveitevannat, Bergen	60.3572	5.35722	m
NOBE017	25122008	Norway	Alf Tore Mjoes	Tveitevannat, Bergen	60.3572	5.35722	m
NOBE018	25122008	Norway	Alf Tore Mjoes	Tveitevannat, Bergen	60.3572	5.35722	m
NOBE019	25122008	Norway	Alf Tore Mjoes	Tveitevannat, Bergen	60.3572	5.35722	m
NOBE020	26122008	Norway	Alf Tore Mjoes	Ortuvannet, Bergen	60.3433	5.28778	m
NOBE021	26122008	Norway	Alf Tore Mjoes	Ortuvannet, Bergen	60.3433	5.28778	m
NOBE022	26122008	Norway	Alf Tore Mjoes	Ortuvannet, Bergen	60.3433	5.28778	f
NOBE023	26122008	Norway	Alf Tore Mjoes	Ortuvannet, Bergen	60.3433	5.28778	m
GLNU001	04082008	Greenland	Robert Kraus, Herbert Prins, Hans Geisler	City Nuuk, "school pond"	64.19	-51.7077	f
GLNU002	04082008	Greenland	Robert Kraus, Herbert Prins, Hans Geisler	City Nuuk, "school pond"	64.19	-51.7077	f
GLNU003	04082008	Greenland	Robert Kraus, Herbert Prins, Hans Geisler	City Nuuk, "school pond"	64.19	-51.7077	f
GLNU004	04082008	Greenland	Robert Kraus, Herbert Prins, Hans Geisler	City Nuuk, "school pond"	64.19	-51.7077	-
GLNU005	04082008	Greenland	Robert Kraus, Herbert Prins, Hans Geisler	City Nuuk, "school pond"	64.19	-51.7077	-
GLNU006	04082008	Greenland	Robert Kraus, Herbert Prins, Hans Geisler	City Nuuk, "school pond"	64.19	-51.7077	-
GLNU007	04082008	Greenland	Robert Kraus, Herbert Prins, Hans Geisler	City Nuuk, "school pond"	64.19	-51.7077	-
GLNU008	04082008	Greenland	Robert Kraus, Herbert Prins, Hans Geisler	City Nuuk, "school pond"	64.19	-51.7077	-
GLNU009	04082008	Greenland	Robert Kraus, Herbert Prins, Hans Geisler	City Nuuk, "school pond"	64.19	-51.7077	-
GLNU010	04082008	Greenland	Robert Kraus, Herbert Prins, Hans Geisler	City Nuuk, "school pond"	64.19	-51.7077	-
GLNU011	04082008	Greenland	Robert Kraus, Herbert Prins, Hans Geisler	City Nuuk, "school pond"	64.19	-51.7077	-
GLNU012	04082008	Greenland	Robert Kraus, Herbert Prins, Hans Geisler	City Nuuk, "school pond"	64.19	-51.7077	-
GLNU013	04082008	Greenland	Robert Kraus, Herbert Prins, Hans Geisler	City Nuuk, "school pond"	64.19	-51.7077	-
GLNU014	04082008	Greenland	Robert Kraus, Herbert Prins, Hans Geisler	City Nuuk, "school pond"	64.19	-51.7077	-
GLNU015	04082008	Greenland	Robert Kraus, Herbert Prins, Hans Geisler	City Nuuk, "school pond"	64.19	-51.7077	-
GLNU016	04082008	Greenland	Robert Kraus, Herbert Prins, Hans Geisler	City Nuuk, "school pond"	64.19	-51.7077	-
GLNU017	04082008	Greenland	Robert Kraus, Herbert Prins, Hans Geisler	City Nuuk, "school pond"	64.19	-51.7077	-
GLNU018	04082008	Greenland	Robert Kraus, Herbert Prins, Hans Geisler	City Nuuk, "school pond"	64.19	-51.7077	-
GLNU019	04082008	Greenland	Robert Kraus, Herbert Prins, Hans Geisler	City Nuuk, "school pond"	64.19	-51.7077	f
GLNU020	06082008	Greenland	Robert Kraus, Herbert Prins, Hans Geisler	City Nuuk, "school pond"	64.19	-51.7077	m
GLNU021	06082008	Greenland	Robert Kraus, Herbert Prins, Hans Geisler	City Nuuk, "school pond"	64.19	-51.7077	m
GLNU022	06082008	Greenland	Robert Kraus, Herbert Prins, Hans Geisler	City Nuuk, "school pond"	64.19	-51.7077	-
CALM002	27092008	Canada	David Lamble, Garry Grigg	Luther Marsh Wildlife Management Area	43.9618	-80.4	f
CALM003	27092008	Canada	David Lamble, Garry Grigg	Luther Marsh Wildlife Management Area	43.9618	-80.4	f
CALM004	27092008	Canada	David Lamble, Garry Grigg	Luther Marsh Wildlife Management Area	43.9618	-80.4	m
CALM005	27092008	Canada	David Lamble, Garry Grigg	Luther Marsh Wildlife Management Area	43.9618	-80.4	f
CALM006	27092008	Canada	David Lamble, Garry Grigg	Luther Marsh Wildlife Management Area	43.9618	-80.4	m
CALM007	27092008	Canada	David Lamble, Garry Grigg	Luther Marsh Wildlife Management Area	43.9618	-80.4	m
CALM008	27092008	Canada	David Lamble, Garry Grigg	Luther Marsh Wildlife Management Area	43.9618	-80.4	f
CALM009	27092008	Canada	David Lamble, Garry Grigg	Luther Marsh Wildlife Management Area	43.9618	-80.4	m
CALM010	27092008	Canada	David Lamble, Garry Grigg	Luther Marsh Wildlife Management Area	43.9618	-80.4	f
CAJC001	27082008	Canada	Steven Evans, Thomas Kondratowicz	Jeanette's Creek, Ontario	42.324	-82.314	m
CAJC002	27082008	Canada	Henry J. Bruhlman	Couture Beach, Lighthouse cove, Ontario	42.318	-82.456	m
CACO002	08102008	Canada	Darren Hasson	Cornhill	45.579	-64.345	f
CACO003	08102008	Canada	Darren Hasson	Cornhill	45.579	-64.345	m
CACO004	08102008	Canada	Darren Hasson	Cornhill	45.579	-64.345	m
CARM001	06102008	Canada	Aaron Everingham	Russel, Manitoba (5 miles east of it)	50.628	-101.159	f
CARM002	06102008	Canada	Aaron Everingham	Russel, Manitoba (5 miles east of it)	50.628	-101.159	f
CARM003	06102008	Canada	Aaron Everingham	Russel, Manitoba (5 miles east of it)	50.628	-101.159	m
CARM004	06102008	Canada	Aaron Everingham	Russel, Manitoba (5 miles east of it)	50.628	-101.159	m
CARM005	06102008	Canada	Aaron Everingham	Russel, Manitoba (5 miles east of it)	50.628	-101.159	f
CARM006	06102008	Canada	Aaron Everingham	Russel, Manitoba (5 miles east of it)	50.628	-101.159	m
CARM007	06102008	Canada	Aaron Everingham	Russel, Manitoba (5 miles east of it)	50.628	-101.159	f
CARM008	06102008	Canada	Aaron Everingham	Russel, Manitoba (5 miles east of it)	50.628	-101.159	f
CARM009	06102008	Canada	Aaron Everingham	Russel, Manitoba (5 miles east of it)	50.628	-101.159	f
CARM010	06102008	Canada	Aaron Everingham	Russel, Manitoba (5 miles east of it)	50.628	-101.159	f
CARM011	06102008	Canada	Aaron Everingham	Russel, Manitoba (5 miles east of it)	50.628	-101.159	m
CARM012	06102008	Canada	Aaron Everingham	Russel, Manitoba (5 miles east of it)	50.628	-101.159	m
CARM013	06102008	Canada	Aaron Everingham	Russel, Manitoba (5 miles east of it)	50.628	-101.159	m
CARM014	06102008	Canada	Aaron Everingham	Russel, Manitoba (5 miles east of it)	50.628	-101.159	f
CARM015	06102008	Canada	Aaron Everingham	Russel, Manitoba (5 miles east of it)	50.628	-101.159	m
CARM016	06102008	Canada	Aaron Everingham	Russel, Manitoba (5 miles east of it)	50.628	-101.159	f
CARM017	06102008	Canada	Aaron Everingham	Russel, Manitoba (5 miles east of it)	50.628	-101.159	f
CARM018	06102008	Canada	Aaron Everingham	Russel, Manitoba (5 miles east of it)	50.628	-101.159	m
CARM019	06102008	Canada	Aaron Everingham	Russel, Manitoba (5 miles east of it)	50.628	-101.159	m
CARM020	06102008	Canada	Aaron Everingham	Russel, Manitoba (5 miles east of it)	50.628	-101.159	m
CASL001	03102008	Canada	Andrew Iwaniuk	Stirling Lake, Alberta	49.541	-112.556	m
CASL002	03102008	Canada	Andrew Iwaniuk	Stirling Lake, Alberta	49.541	-112.556	f
CASL003	11082008	Canada	Andrew Iwaniuk	Kehoe Lake, Alberta	49.917	-113	m
RUOM002	02052008	Russia	Dmitry A. Sartakov	West Siberia, Omsk oblast	56.05	71.25	m
RUOM003	03052008	Russia	Dmitry A. Sartakov	West Siberia, Omsk oblast	56.217	70.4	f
RUOM004	02052008	Russia	Dmitry A. Sartakov	West Siberia, Omsk oblast	56.05	71.05	f
RUOM005	01052008	Russia	Dmitry A. Sartakov	West Siberia, Omsk oblast	55.933	74.533	f
RUOM006	01052008	Russia	Dmitry A. Sartakov	West Siberia, Omsk oblast	55.75	71.233	m
RUOM007	01052008	Russia	Dmitry A. Sartakov	West Siberia, Omsk oblast	55.067	72.65	f
